# Supplementary material for: Enhanced Nasal Deposition and Anti-Coronavirus Effect of Favipiravir-Loaded Mucoadhesive Chitosan–Alginate Nanoparticles
Source: Pharmaceutics. 2022 Dec 1;14(12):2680. doi: 10.3390/pharmaceutics14122680 (PMC9782217; doi:10.3390/pharmaceutics14122680)
Supplement: Supplementary file 1 [file pharmaceutics-14-02680-s001.zip]

Archive with 1 entries (1 files):
- pharmaceutics-1983403-supplementary.pdf
